# Supplementary material for: Identification of Cell Subpopulation-Specific Driver Genes Reveals Ideal Candidates for Renal Cell Carcinoma Immunotherapy
Source: Int J Mol Sci. 2026 Apr 13;27(8):3467. doi: 10.3390/ijms27083467 (PMC13115843; doi:10.3390/ijms27083467)
Supplement: Supplementary file 1 [file ijms-27-03467-s001.zip]

Archive with 1 entries (1 files):
- ijms-4221582-supplementary.pdf
